# Supplementary material for: Biocomputational Assessment of Natural Compounds as a Potent Inhibitor to Quorum Sensors in Ralstonia solanacearum
Source: Molecules. 2022 May 9;27(9):3034. doi: 10.3390/molecules27093034 (PMC9102662; doi:10.3390/molecules27093034)
Supplement: Supplementary file 1 [file molecules-27-03034-s001.zip]

Archive with 1 entries (1 files):
- molecules-1688692-supplementary.pdf
